# Supplementary material for: Burdens of Breast Cancer and Projections for 2030 Among Women in Asia: Findings from the 2021 Global Burden of Disease Study
Source: Curr Oncol. 2025 May 1;32(5):267. doi: 10.3390/curroncol32050267 (PMC12109881; doi:10.3390/curroncol32050267)
Supplement: Supplementary file 1 [file curroncol-32-00267-s001.zip]

Archive with 1 entries (1 files):
- curroncol-3520432-supplementary.pdf
